# Supplementary material for: Wasting and short-term outcomes among children with cancer in resource-limited settings: A prospective study in Uganda
Source: PLoS One. 2025 Aug 7;20(8):e0330107. doi: 10.1371/journal.pone.0330107 (PMC12331082; doi:10.1371/journal.pone.0330107)
Supplement: S3 File — (XLSX) [file pone.0330107.s003.xlsx]

## Sheet: Sheet1
Sex	Primary caregiver?	Cargiver educ.	Typecancer	Duration of symptom	Visible Wasting?	Anthropometry	Albumin	Sepsis episode?	Neutropenia episode?	Mortality?
Male	No	Primary	Hodgkin Lymphoma	24	Yes	Moderate wasting	26	Yes	Yes	No
Male	Yes	Tertiary/Unviversity	Hodgkin Lymphoma	36	No	Normal	3.9	No	No	Yes
Female	Yes	Tertiary/Unviversity	Craniopharyngioma	2	No	Normal	41	No	No	Unknown
Female	Yes	None	Non-rhabdoid soft tissue sarcoma	12	No	Normal	35	No	No	No
Male	Yes	Secondary	Craniopharyngioma	3	No	Normal	40	No	No	No
Male	Yes	Secondary	Acute myeloid leukemia	3	No	Normal	45	No	Yes	No
Male	Yes	Primary	Acute lymphoblastic leukemia	3	No	Normal	45.2	Yes	Yes	No
Male	Yes	Tertiary/Unviversity	Non Hodgkin Lymphoma	2	No	Normal	41.3	No	No	No
Female	Yes	Primary	Acute myeloid leukemia	2	No	Normal	4.2	Yes	Yes	No
Male	Yes	Primary	Ewing sarcoma	7	No	Normal		No	No	No
Female	Yes	Secondary	Hepatoblastoma	12	No	Normal	42.3	No	No	No
Male	Yes	Primary	Craniopharyngioma	24	No	Normal	41.6	No	No	No
Male	Yes	Secondary	Hodgkin Lymphoma	9	No	Normal	18.9	No	No	No
Female	No	Tertiary/Unviversity	Burkitt Lymphoma	3	No	Normal		No	No	Unknown
Female	Yes	Primary	Hodgkin Lymphoma	24	No	Normal	32	No	No	No
Female	Yes	Primary	Rhabdomyosarcoma	8	Yes	Severe wasting		Yes	Yes	Yes
Male	Yes	Secondary	Acute myeloid leukemia	1	Yes	Normal		No	No	No
Male	Yes	Primary	Neuroblastoma	8	No	Normal		No	No	No
Female	Yes	Primary	Rhabdomyosarcoma	36	No	Normal	38.1	No	No	No
Male	Yes	Secondary		4	No	Normal	43.7	No	No	No
Female	Yes	Secondary	Pancreatoblastoma	18	No	Normal	47.3	No	No	Unknown
Female	Yes	Primary	Acute myeloid leukemia	5	Yes	Normal		Yes	No	No
Male	Yes	Primary	Non Hodgkin Lymphoma	2	Yes	Normal	41.3	No	No	No
Female	Yes	None	Burkitt Lymphoma	2	No	Moderate wasting	41.6	Yes	Yes	No
Female	Yes	Primary	Retinblastoma	5	No	Moderate wasting		Unknown	Unknown	No
Female	No	Tertiary/Unviversity	Wilms tumor	6	No	Normal	33.6	No	No	No
Male	Yes	Secondary	Osteosarcoma	8	No	Normal		No	No	No
Female	Yes	Primary	Non Hodgkin Lymphoma	36	No	Normal		No	No	Unknown
Male	Yes	Secondary	Osteosarcoma	18	No	Moderate wasting	36.5	Unknown	No	No
Male	Yes	None	Osteosarcoma	18	Yes	Normal		No	Yes	No
Male	Yes	Secondary	Non Hodgkin Lymphoma	34	No	Normal		No	No	No
Female	Yes	Secondary	Neurofibroma	60	No	Normal	47.5	No	No	No
Female	Yes	Secondary	Adenocarcicnoma	12	No	Normal	18.1	No	No	No
Male	Yes	Secondary	Hodgkin Lymphoma	3	No	Normal	26.8	No	Yes	No
Male	Yes	Secondary	Epidemoid carcinoma	6	No	Normal	38.6	No	No	No
Female	Yes	Secondary	Osteosarcoma	36	No	Normal		No	Yes	No
Male	Yes	None	Osteosarcoma	2.5	Yes	Severe wasting		Unknown	No	No
Female	Yes	Primary	Germ cell tumor	2	No	Moderate wasting	32	Unknown	No	No
Male	Yes	Primary	Retinblastoma	2.5	No	Normal	42.5	No	No	No
Male	Yes	Secondary		3	No	Moderate wasting		Unknown	Unknown	Unknown
Male	Yes	Primary	Leidig cell tumour	36	No	Normal		No	No	No
Male	Yes	Tertiary/Unviversity	Osteosarcoma	7	No	Moderate wasting		Unknown	Unknown	Unknown
Male	Yes	Primary	Rhabdomyosarcoma	24	Yes	Moderate wasting	23.7	Yes	Yes	No
Female	Yes	Tertiary/Unviversity	Hodgkin Lymphoma	3	Yes	Severe wasting		Yes	Yes	No
Female	Yes	Tertiary/Unviversity	Rhabdomyosarcoma	7	No	Normal		No	No	No
Female	Yes	Secondary	Wilms tumor	7	Yes	Severe wasting		No	No	No
Male	Yes	Secondary	Hodgkin Lymphoma	12	Yes	Normal	40.6	No	No	No
Male	Yes	Primary	Acute lymphoblastic leukemia	2	No	Moderate wasting	34.5	Unknown	No	No
Male	Yes	Secondary	Acute myeloid leukemia	3	No	Normal	36.3	No	No	No
Male	Yes	Primary		1	No	Normal	16	No	No	No
Male	Yes	Tertiary/Unviversity	Retinblastoma	8	No	Normal	18	No	No	No
Male	Yes	Primary	Acute lymphoblastic leukemia	4	No	Normal	39.8	No	Yes	Yes
Male	Yes	Secondary	Non Hodgkin Lymphoma	24	Yes	Normal	25	Yes	Yes	No
Female	Yes	Secondary	Acute myeloid leukemia	2	No	Normal	33.5	No	No	No
Male	Yes	Primary	Burkitt Lymphoma	2	No	Normal	38.4	No	No	Unknown
Male	Yes	Tertiary/Unviversity	Burkitt Lymphoma	4	No	Moderate wasting	33.7	No	No	No
Female	Yes	Primary	Intra-abd malignancy	2	No	Normal	24.4	No	No	No
Female	Yes	Primary	Rhabdomyosarcoma	4	No	Normal	40.2	No	No	Yes
Female	Yes	Primary	Osteosarcoma	5	No	Moderate wasting	32.9	Yes	No	No
Female	Yes	Primary	Burkitt Lymphoma	3	No	Normal	38.1	No	No	No
Female	Yes	Primary	Osteosarcoma	3	Yes	Normal		No	No	No
Female	Yes	Secondary	Osteosarcoma	4	No	Normal	17	No	No	No
Male	Yes	Primary	Acute lymphoblastic leukemia	3	No	Normal	37.4	No	No	No
Female	Yes	Tertiary/Unviversity	Chronic myeloid leukemia	9	No	Normal	39.6	No	No	Yes
Female	Yes	Primary	Wilms tumor	2	No	Moderate wasting	22.5	No	Yes	No
Male	Yes	None	Nasopharyngeal carcinoma	19	No	Normal	21.3	No	No	No
Female	Yes	Tertiary/Unviversity	Hepatocellular carcinoma	2	No	Normal	17.9	No	No	No
Female	Yes	Secondary	Osteosarcoma	8	Yes	Severe wasting	35.1	No	Yes	No
Female	Yes	None	Intra-abdominal mali	2	Yes	Moderate wasting	27.6	No	No	Unknown
Female	Yes	Secondary	High grade sarcoma	5	No	Normal		No	No	No
Female	Yes	Primary	Rhabdomyosarcoma	3	No	Moderate wasting	38.7	Yes	Yes	No
Male	Yes	Secondary	Acute lymphoblastic leukemia	1.5	No	Normal	29.3	No	No	No
Female	Yes	Tertiary/Unviversity	Rhabdomyosarcoma	3	No	Normal	40.4	No	No	Yes
Male	Yes	Secondary	Acute myeloid leukemia	3	No	Normal	40.2	No	No	No
Male	Yes	Primary	Acute myeloid leukemia	3	No	Normal	28.7	No	No	No
Male	Yes	Primary	Acute myeloid leukemia	1	No	Normal		No	No	No
Male	Yes	Tertiary/Unviversity	Acute myeloid leukemia	5	No	Severe wasting		Yes	Yes	No
Male	Yes	Primary	Non-rhabdoid soft tissue sarcoma	3	No	Moderate wasting	25.1	Unknown	No	No
Male	Yes	Primary	Diffuse large B cell lymphoma	3	No	Moderate wasting	35.7	No	No	No
Female	Yes	Primary	Intra-abdominal mali	5	No	Normal		No	No	No
Female	Yes	Secondary	Rhabdomyosarcoma	3	No	Moderate wasting	29.2	No	Yes	No
Male	Yes	Secondary	Osteosarcoma	8	Yes	Moderate wasting	19.2	Yes	Yes	No
Female	Yes	Secondary	Rhabdomyosarcoma	3	No	Normal	33.9	No	Yes	No
Male	Yes	Primary	Rhabdomyosarcoma	1	No	Moderate wasting	26.2	No	No	Yes
Female	Yes	Tertiary/Unviversity	Acute lymphoblastic leukemia	4	No	Normal	34.3	No	No	No
Female	Yes	Secondary	Germ cell tumor	9	No	Moderate wasting	34.7	No	No	Yes
Male	Yes	Primary	Wilms tumor	2	No	Moderate wasting		Unknown	No	Unknown
Female	No	Primary	Lymphoblastic lymphoma	4	Yes	Severe wasting	33.3	Unknown	Unknown	Yes
Female	No	Primary	Neuroblastoma	2	No	Normal	40.2	No	Yes	No
Female	Yes	Tertiary/Unviversity	Nasopharyngeal carcinoma	12	Yes	Severe wasting		No	Yes	No
Male	No	Secondary	Diffuse large B cell lymphoma	4	No	Normal		Yes	No	Yes
Male	Yes	None	Hodgkin Lymphoma	24	No	Normal	37.6	No	No	No
Male	Yes	Primary	Nasopharyngeal carcinoma	8	No	Normal		No	No	No
Male	Yes	Primary	Burkitt Lymphoma	8	No	Normal		No	No	No
Female	Yes	Primary	Burkitt Lymphoma	4	Yes	Severe wasting		No	Yes	Yes
Female	Yes	Primary	Rhabdomyosarcoma	12	No	Normal		Yes	No	No
Female	No	Primary	Acute lymphoblastic leukemia	2	No	Normal	3.5	No	No	No
Female	Yes	Primary	Germ cell tumor	15	No	Normal		No	No	No
Male	Yes	None	Acute myeloid leukemia	3	No	Normal	15	No	No	Yes
Male	No	Secondary	Acute myeloid leukemia	12	Yes	Severe wasting		No	Yes	No
Female	Yes	Secondary	Osteosarcoma	4	No	Normal	39.6	No	No	No
Male	Yes	Primary	Hodgkin Lymphoma	9	No	Normal	2.4	Yes	No	No
Female	No	Tertiary/Unviversity	Acute lymphoblastic leukemia	2	No	Moderate wasting	4.1	No	No	No
Male	No	Secondary	Nasopharyngeal carcinoma	4	No	Normal	41.8	No	No	No
Male	No	Primary	Acute lymphoblastic leukemia	3	No	Normal		No	No	No
Male	Yes	Primary	Retinblastoma	2	No	Normal		No	No	No
Male	No	Primary	Wilms tumor	1	No	Normal		No	No	Yes
Male	Yes	Primary	Wilms tumor	5	No	Normal		No	Yes	No
Male	Yes	None	Osteosarcoma	12	Yes	Severe wasting	33.1	No	No	No
Male	No	Secondary	Ameloblastoma	12	No	Normal	23.1	No	No	No
Female	No	Secondary	Rhabdomyosarcoma	1	No	Moderate wasting	40.8	No	No	Yes
Female	Yes	None	Acute lymphoblastic leukemia	1	No	Normal	46.4	No	No	No
Male	Yes	Secondary	Rhabdomyosarcoma	4	No	Normal	22.4	No	No	No
Male	Yes	Primary	Wilms tumor	3	Yes	Severe wasting	21.5	No	Yes	No
Male	Yes	None	Rhabdomyosarcoma	5	No	Normal	21.4	No	No	No
Male	Yes	Primary	Neuroblastoma	3	Yes	Severe wasting		No	No	Unknown
Male	Yes	Primary	Osteosarcoma	3	Yes	Severe wasting		Yes	No	No
Female	Yes	None	Germ cell tumor	4	No	Normal		No	No	No
Male	No	Secondary	Acute myeloid leukemia	1	No	Moderate wasting		No	Yes	Yes
Female	Yes	Secondary	Acute myeloid leukemia	3	Yes	Severe wasting		No	No	Yes
Female	Yes	Secondary	Nasopharyngeal carcinoma	2	No	Moderate wasting		Unknown	Unknown	No
Female	Yes	Primary	Wilms tumor	2	Yes	Severe wasting		No	No	No
Female	Yes	Secondary	Rhabdomyosarcoma	3	No	Severe wasting	27.2	No	No	No
Male	Yes	Primary	Retinblastoma	5	Yes	Severe wasting		No	Unknown	No
Male	Yes	None	Acute myeloid leukemia	1	Yes	Severe wasting		No	No	Unknown
Male	Yes	Primary	Osteosarcoma	5	No	Moderate wasting		No	No	No
Male	Yes	None	Hodgkin Lymphoma	4	No	Moderate wasting		No	No	No
Male	Yes	Secondary	Wilms tumor	3	No	Severe wasting		No	No	Yes
Male	No	Secondary	Hodgkin Lymphoma	3	No	Normal		No	No	No
Male	Yes	None	Non-rhabdoid soft tissue sarcoma	3	No	Severe wasting		No	Yes	Yes
Female	Yes	Tertiary/Unviversity		18	No	Normal		No	No	No
Male	Yes	Tertiary/Unviversity	Osteosarcoma	8	No	Normal	45.4	No	No	No
Male	No	Tertiary/Unviversity	Retinblastoma	6	Yes	Severe wasting		Yes	No	No
Male	Yes	Secondary	Osteosarcoma	5	No	Moderate wasting		No	No	No
Female	No	Primary	Rhabdomyosarcoma	12	No	Normal		No	No	No
Male	Yes	Primary	Retinblastoma	10	No	Severe wasting		No	No	Unknown
Male	Yes	Primary	Neuroblastoma	24	Yes	Severe wasting		Yes	No	Yes
Female	No	Secondary	Acute myeloid leukemia	3	No	Moderate wasting		Yes	No	Yes
Male	Yes	Secondary	Rhabdomyosarcoma	4	No	Severe wasting		No	Unknown	Unknown
Male	Yes	Primary	Rhabdomyosarcoma	3	No	Normal		No	Yes	No
Female	No	None	Rhabdomyosarcoma	3	Yes	Moderate wasting		No	No	No
Female	Yes	Secondary	Acute myeloid leukemia	4	No	Severe wasting	39.6	No	Unknown	No
Female	Yes	Secondary	Rhabdomyosarcoma	2	No	Normal		No	No	No
Male	Yes	None	Wilms tumor	36	Yes	Moderate wasting		No	Yes	Yes
